# Supplementary material for: The First Genetic Linkage Map of Winged Bean [Psophocarpus tetragonolobus (L.) DC.] and QTL Mapping for Flower-, Pod-, and Seed-Related Traits
Source: Plants (Basel). 2022 Feb 12;11(4):500. doi: 10.3390/plants11040500 (PMC8878720; doi:10.3390/plants11040500)
Supplement: Supplementary file 1 [file plants-11-00500-s001.zip › Table S1 SNP information of TPT9, W054 and F2 mapping population.xlsx]

## Sheet: Sheet1
Table S1: SNPs information of TPT9, W054 and F2 mapping population.
Sample	Total reads	Total bases	Average guanine cytosine (GC) content (%)	Coverage depth	% Mapping
TPT9 (Donor)	12282644	1805548668	41.69	21.608	46.85
W054 (Recipient)	11338824	1666807128	38.49	14.712	47.3722
A_071	14740862	2166906714	37.67	20.272	46.3104
A_074	9499132	1396372404	37.35	14.826	44.7935
A_077	8167590	1200635730	37.48	13.741	45.1494
A_080	11369848	1671367656	37.2	16.908	45.8195
A_088	33684882	4951677654	36.83	22.886	39.8849
A_091	12022618	1767324846	37.59	17.749	42.3154
A_096	12826074	1885432878	37.99	18.807	43.1293
A_099	19131540	2812336380	37.09	15.772	39.8744
A_103	20212290	2971206630	37.96	29.802	49.169
A_106	9770548	1436270556	37.96	16.125	45.8658
A_109	16618116	2442863052	37.06	25.224	48.375
A_112	12875356	1892677332	37.45	21.089	48.931
A_115	11321874	1664315478	37.68	18.511	47.8452
A_119	9807874	1441757478	38.11	16.63	47.1684
A_122	19917862	2927925714	38.27	27.984	47.5843
A_126	9407790	1382945130	38.76	15.301	44.7556
A_127	15014802	2207175894	37.66	21.647	46.5208
A_129	11879890	1746343830	39.1	17.63	42.9072
A_132	26329414	3870423858	38.3	35.032	47.3676
A_135	37642850	5533498950	38.38	45.821	44.4873
A_137	23638876	3474914772	38.13	30.613	44.8824
A_138	16354308	2404083276	37.29	23.692	47.1589
A_141	12815660	1883902020	37.55	18.302	41.8448
A_144	8259512	1214148264	37.47	12.424	39.4422
A_147	10620326	1561187922	37.57	15.48	40.5766
A_150	24818230	3648279810	37.85	33.08	47.517
A_153	17388156	2556058932	37.57	24.775	47.0136
A_156	11380384	1672916448	37.32	16.598	41.8132
A_159	14948286	2197398042	38.68	20.8	44.7751
A_162	11317774	1663712778	37.63	16.804	44.1826
A_165	14329010	2106364470	37.6	20.588	46.1914
A_168	10762882	1582143654	37.14	16.141	42.3004
A_169	7820478	1149610266	38.31	12.705	39.4857
A_171	8565300	1259099100	37.88	13.884	43.2977
A_174	9604656	1411884432	37.77	14.804	42.8727
A_177	23438438	3445450386	36.06	21.47	52.5042
A_180	12686778	1864956366	37.51	11.641	31.6497
A_184	18961974	2787410178	36.27	16.846	48.8328
A_190	26944666	3960865902	36.47	32.831	50.9743
A_193	22886426	3364304622	37.35	26.131	48.4869
A_203	27280652	4010255844	36.33	30.474	45.7735
A_206	13495464	1983833208	37.53	20.133	47.8327
A_209	16555042	2433591174	38.51	24.182	48.2031
A_212	25818264	3795284808	37.92	34.937	48.7266
A_215	26293602	3865159494	36.75	33.874	54.336
A_218	38457618	5653269846	37.11	43.768	50.4565
A_221	30231716	4444062252	36.94	35.294	48.8232
A_224	19484664	2864245608	37.59	24.426	43.3073
A_227	8222894	1208765418	38.12	13.397	42.5332
A_230	39415150	5794027050	36.76	41.837	45.9286
A_233	11458724	1684432428	37.91	16.289	39.8673
A_236	18566086	2729214642	37.44	23.936	43.5468
A_239	27719724	4074799428	36.96	30.775	45.3868
A_242	13127540	1929748380	38.11	18.432	43.2669
A_248	8906932	1309319004	37.77	14.168	42.0799
A_249	23234942	3415536474	38.06	29.934	46.8132
A_251	27696132	4071331404	37.51	32.781	52.0606
A_255	19072474	2803653678	37.59	26.297	45.6586
A_258	80626352	11852073744	36.71	81.68	46.5245
A_265	17384350	2555499450	36.93	23.326	46.8623
A_268	16848392	2476713624	36.78	22.908	47.384
A_269	36045970	5298757590	36.72	42.793	53.1433
A_271	26593632	3909263904	37.46	34.726	50.2322
A_275	34541478	5077597266	37.49	64.444	80.2375
A_278	81332160	11955827520	36.83	75.423	44.2127
A006	16439324	2416580628	40.69	23.088	45.868
A009	9815440	1442869680	43.22	17.541	42.5832
A014	19381168	2849031696	41.86	25.031	42.8445
A017	32339394	4753890918	44.45	32.719	35.3459
A020	22006622	3234973434	42.59	26.925	42.4067
A022	32881408	4833566976	41.94	32.394	39.0586
A023	19050202	2800379694	41.34	24.522	43.0585
A026	15546134	2285281698	41.42	22.51	45.1441
A029	36136988	5312137236	41.26	34.883	40.176
A033	18169954	2670983238	42.62	23.249	42.1723
A036	29820200	4383569400	42.22	31.791	41.1684
A039	25037408	3680498976	42.65	27.423	41.648
A042	9801420	1440808740	43.08	17.996	42.3497
A045	11796674	1734111078	42.24	18.96	44.501
A048	10064892	1479539124	43.59	18.204	42.7322
A052	17522676	2575833372	45.08	23.761	37.7329
A055	48961932	7197404004	41.25	41.661	37.7633
A059	18608484	2735447148	42.5	23.993	42.1606
A062	10924564	1605910908	42.27	18.586	43.2294
A065	17701686	2602147842	42.16	23.425	42.3681
A068	17931288	2635899336	43.37	23.806	37.8458
Average	2.02472e+07	2.97634e+09	38.7627	25.6287	45.0413
Total	1781752612	261917633964
